# Supplementary material for: Three new species of Osmylus Latreille from China (Neuroptera, Osmylidae)
Source: Zookeys. 2016 May 16;(589):107–21. doi: 10.3897/zookeys.589.7320 (PMC4926665; doi:10.3897/zookeys.589.7320)
Supplement: XML Treatment for Osmylus [file zookeys.589.7320-treatment1.xml]

<!DOCTYPE tp:taxon-treatment
  PUBLIC "-//TaxonX//DTD Taxonomic Treatment Publishing DTD v0 20100105//EN" "tax-treatment-NSO.dtd">
<tp:taxon-treatment xmlns:tp="http://www.plazi.org/taxpub"><tp:treatment-meta><kwd-group><label>Taxon classification</label><kwd><named-content content-type="kingdom">Animalia</named-content></kwd><kwd><named-content content-type="order">Neuroptera</named-content></kwd><kwd><named-content content-type="family">Osmylidae</named-content></kwd></kwd-group><mixed-citation publication-type="journal"><person-group><name><surname>Xu</surname><given-names>Han</given-names></name><name><surname>Wang</surname><given-names>Yongjie</given-names></name><name><surname>Liu</surname><given-names>Zhiqi</given-names></name></person-group><article-title>Three new species of <italic><tp:taxon-name><tp:taxon-name-part taxon-name-part-type="genus">Osmylus</tp:taxon-name-part></tp:taxon-name></italic> Latreille from China (<tp:taxon-name><tp:taxon-name-part taxon-name-part-type="order">Neuroptera</tp:taxon-name-part></tp:taxon-name>, <tp:taxon-name><tp:taxon-name-part taxon-name-part-type="family">Osmylidae</tp:taxon-name-part></tp:taxon-name>)</article-title><source>Zookeys</source><day>16</day><month>5</month><year>2016</year><volume>2016</volume><issue>589</issue><fpage>107</fpage><lpage>121</lpage><pub-id pub-id-type="doi">10.3897/zookeys.589.7320</pub-id></mixed-citation></tp:treatment-meta><tp:nomenclature><label>Genus</label><tp:taxon-name>
            <tp:taxon-name-part taxon-name-part-type="genus">Osmylus</tp:taxon-name-part>
          </tp:taxon-name><tp:taxon-authority>Latreille</tp:taxon-authority><tp:nomenclature-citation-list><tp:nomenclature-citation><tp:taxon-name><tp:taxon-name-part taxon-name-part-type="genus">Osmylus</tp:taxon-name-part></tp:taxon-name><comment> Latreille, 1802: 289. Type species: <tp:taxon-name><tp:taxon-name-part taxon-name-part-type="genus">Hemerobius</tp:taxon-name-part> <tp:taxon-name-part taxon-name-part-type="species">fulvicephalus</tp:taxon-name-part></tp:taxon-name> Scopoli, 1763: 270.</comment></tp:nomenclature-citation><tp:nomenclature-citation><tp:taxon-name><tp:taxon-name-part taxon-name-part-type="genus">Dictyosmylus</tp:taxon-name-part></tp:taxon-name><comment> Navás, 1910: 189. Type species: <tp:taxon-name><tp:taxon-name-part taxon-name-part-type="genus">Dictyosmylus</tp:taxon-name-part> <tp:taxon-name-part taxon-name-part-type="species">lunatus</tp:taxon-name-part></tp:taxon-name> Navás, 1910: 189, by monotypy.</comment></tp:nomenclature-citation></tp:nomenclature-citation-list></tp:nomenclature><tp:treatment-sec sec-type="diagnosis"><title>Diagnosis.</title><p>Moderate to large body size (body length 15–20 mm); forewing generally large and broad (length 20–30 mm), with numerous fragmentary marks; two nygmata present at the center and the proximal base of wing between MP and Rs; veins dark brown; costal cross-veins generally bifurcate distally, without interlinking veinlets; cross-veins among branches of Rs forming at least two series of gradates; MP forked close to the base, MP<sub>2</sub> with many branches. The hindwing resembles the forewing in shape, but with fewer spots. The 9<sup>th</sup> tergite has variably-shaped dorsal process. Genitalia are composed of a gonarcus and a mediuncus; the gonarcus is variable in shape, consisting of a sclerotized and pilose external section posteriorly with a lightly sclerotized anterior-lateral section, the latter laterally with an anterior rod shaped process (i.e., baculum of some authors) which is sometimes articulated. The mediuncus (i.e., parameres of some authors) is curved with a fused base (although the shape is variable in <italic><tp:taxon-name><tp:taxon-name-part taxon-name-part-type="genus">Osmylus</tp:taxon-name-part> <tp:taxon-name-part taxon-name-part-type="species">pachycaudatus</tp:taxon-name-part></tp:taxon-name></italic>). The mediuncus is subtended laterally by the rod-shaped, paired parameres (i.e., subarcus of other authors) that are not fused anteriorly. The female 9<sup>th</sup> tergite occasionally has a ventral process, the gonapophysis lateralis is generally finger-like and articulated with stylus distally, and the spermatheca is either oval or cylindrical in shape.</p></tp:treatment-sec><tp:treatment-sec sec-type="Included species"><title>Included species.</title><p>
            <italic><tp:taxon-name><tp:taxon-name-part taxon-name-part-type="genus">Osmylus</tp:taxon-name-part> <tp:taxon-name-part taxon-name-part-type="species">angustimarginatus</tp:taxon-name-part></tp:taxon-name></italic> sp. n., <italic><tp:taxon-name><tp:taxon-name-part taxon-name-part-type="genus">Osmylus</tp:taxon-name-part> <tp:taxon-name-part taxon-name-part-type="species">biangulus</tp:taxon-name-part></tp:taxon-name></italic> Wang &amp; Liu, <italic><tp:taxon-name><tp:taxon-name-part taxon-name-part-type="genus">Osmylus</tp:taxon-name-part> <tp:taxon-name-part taxon-name-part-type="species">bipapillatus</tp:taxon-name-part></tp:taxon-name></italic> Wang &amp; Liu, <italic><tp:taxon-name><tp:taxon-name-part taxon-name-part-type="genus">Osmylus</tp:taxon-name-part> <tp:taxon-name-part taxon-name-part-type="species">cilicicus</tp:taxon-name-part></tp:taxon-name></italic> Krüger, <italic><tp:taxon-name><tp:taxon-name-part taxon-name-part-type="genus">Osmylus</tp:taxon-name-part> <tp:taxon-name-part taxon-name-part-type="species">conanus</tp:taxon-name-part></tp:taxon-name></italic> Yang, <italic><tp:taxon-name><tp:taxon-name-part taxon-name-part-type="genus">Osmylus</tp:taxon-name-part> <tp:taxon-name-part taxon-name-part-type="species">decoratus</tp:taxon-name-part></tp:taxon-name></italic> Nakahara, <italic><tp:taxon-name><tp:taxon-name-part taxon-name-part-type="genus">Osmylus</tp:taxon-name-part> <tp:taxon-name-part taxon-name-part-type="species">fuberosus</tp:taxon-name-part></tp:taxon-name></italic> Yang, <italic><tp:taxon-name><tp:taxon-name-part taxon-name-part-type="genus">Osmylus</tp:taxon-name-part> <tp:taxon-name-part taxon-name-part-type="species">fulvicephalus</tp:taxon-name-part></tp:taxon-name></italic> (Scopoli), <italic><tp:taxon-name><tp:taxon-name-part taxon-name-part-type="genus">Osmylus</tp:taxon-name-part> <tp:taxon-name-part taxon-name-part-type="species">gussakovskii</tp:taxon-name-part></tp:taxon-name></italic> Kozhanchikov, <italic><tp:taxon-name><tp:taxon-name-part taxon-name-part-type="genus">Osmylus</tp:taxon-name-part> <tp:taxon-name-part taxon-name-part-type="species">hyalinatus</tp:taxon-name-part></tp:taxon-name></italic> McLachlan, <italic><tp:taxon-name><tp:taxon-name-part taxon-name-part-type="genus">Osmylus</tp:taxon-name-part> <tp:taxon-name-part taxon-name-part-type="species">kisoensis</tp:taxon-name-part></tp:taxon-name></italic> Iwata, <italic><tp:taxon-name><tp:taxon-name-part taxon-name-part-type="genus">Osmylus</tp:taxon-name-part> <tp:taxon-name-part taxon-name-part-type="species">lucalatus</tp:taxon-name-part></tp:taxon-name></italic> Wang, <italic><tp:taxon-name><tp:taxon-name-part taxon-name-part-type="genus">Osmylus</tp:taxon-name-part> <tp:taxon-name-part taxon-name-part-type="species">maoershanicola</tp:taxon-name-part></tp:taxon-name></italic> sp. n., <italic><tp:taxon-name><tp:taxon-name-part taxon-name-part-type="genus">Osmylus</tp:taxon-name-part> <tp:taxon-name-part taxon-name-part-type="species">megistus</tp:taxon-name-part></tp:taxon-name></italic> Yang, <italic><tp:taxon-name><tp:taxon-name-part taxon-name-part-type="genus">Osmylus</tp:taxon-name-part> <tp:taxon-name-part taxon-name-part-type="species">minisculus</tp:taxon-name-part></tp:taxon-name></italic> Yang, <italic><tp:taxon-name><tp:taxon-name-part taxon-name-part-type="genus">Osmylus</tp:taxon-name-part> <tp:taxon-name-part taxon-name-part-type="species">multiguttatus</tp:taxon-name-part></tp:taxon-name></italic> McLachlan, <italic><tp:taxon-name><tp:taxon-name-part taxon-name-part-type="genus">Osmylus</tp:taxon-name-part> <tp:taxon-name-part taxon-name-part-type="species">pachycaudatus</tp:taxon-name-part></tp:taxon-name></italic> Wang, <italic><tp:taxon-name><tp:taxon-name-part taxon-name-part-type="genus">Osmylus</tp:taxon-name-part> <tp:taxon-name-part taxon-name-part-type="species">posticatus</tp:taxon-name-part></tp:taxon-name></italic> Banks, <italic><tp:taxon-name><tp:taxon-name-part taxon-name-part-type="genus">Osmylus</tp:taxon-name-part> <tp:taxon-name-part taxon-name-part-type="species">pryeri</tp:taxon-name-part></tp:taxon-name></italic> McLachlan, <italic><tp:taxon-name><tp:taxon-name-part taxon-name-part-type="genus">Osmylus</tp:taxon-name-part> <tp:taxon-name-part taxon-name-part-type="species">shaanxiensis</tp:taxon-name-part></tp:taxon-name></italic> sp. n., <italic><tp:taxon-name><tp:taxon-name-part taxon-name-part-type="genus">Osmylus</tp:taxon-name-part> <tp:taxon-name-part taxon-name-part-type="species">taiwanensis</tp:taxon-name-part></tp:taxon-name></italic> New, <italic><tp:taxon-name><tp:taxon-name-part taxon-name-part-type="genus">Osmylus</tp:taxon-name-part> <tp:taxon-name-part taxon-name-part-type="species">tessellatus</tp:taxon-name-part></tp:taxon-name></italic> McLachlan, <italic><tp:taxon-name><tp:taxon-name-part taxon-name-part-type="genus">Osmylus</tp:taxon-name-part> <tp:taxon-name-part taxon-name-part-type="species">wuyishanus</tp:taxon-name-part></tp:taxon-name></italic> Yang, <italic><tp:taxon-name><tp:taxon-name-part taxon-name-part-type="genus">Osmylus</tp:taxon-name-part> <tp:taxon-name-part taxon-name-part-type="species">xizangensis</tp:taxon-name-part></tp:taxon-name></italic> Yang.</p></tp:treatment-sec><tp:treatment-sec sec-type="comments"><title>Comments.</title><p>
            <italic><tp:taxon-name><tp:taxon-name-part taxon-name-part-type="genus">Osmylus</tp:taxon-name-part></tp:taxon-name></italic> has been often confused with three other genera, <italic><tp:taxon-name><tp:taxon-name-part taxon-name-part-type="genus">Grandosmylus</tp:taxon-name-part></tp:taxon-name></italic> Makarkin, 1985, <italic><tp:taxon-name><tp:taxon-name-part taxon-name-part-type="genus">Parosmylus</tp:taxon-name-part></tp:taxon-name></italic> Needham, 1909 and <italic><tp:taxon-name><tp:taxon-name-part taxon-name-part-type="genus">Plethosmylus</tp:taxon-name-part></tp:taxon-name></italic> Krüger, 1913. <xref ref-type="bibr" rid="B2">Banks (1913)</xref> advanced that <italic><tp:taxon-name><tp:taxon-name-part taxon-name-part-type="genus">Parosmylus</tp:taxon-name-part></tp:taxon-name></italic> should be a junior synonym of <italic><tp:taxon-name><tp:taxon-name-part taxon-name-part-type="genus">Osmylus</tp:taxon-name-part></tp:taxon-name></italic> because the spur on the coxa in <italic><tp:taxon-name><tp:taxon-name-part taxon-name-part-type="genus">Parosmylus</tp:taxon-name-part></tp:taxon-name></italic> is also present in some species of <italic><tp:taxon-name><tp:taxon-name-part taxon-name-part-type="genus">Osmylus</tp:taxon-name-part></tp:taxon-name></italic>. <xref ref-type="bibr" rid="B10">Krüger (1913)</xref> erected the genus <italic><tp:taxon-name><tp:taxon-name-part taxon-name-part-type="genus">Plethosmylus</tp:taxon-name-part></tp:taxon-name></italic> based on venation characters (presence of interlink veinlets between costal cross-veins). <xref ref-type="bibr" rid="B17">Nakahara (1914)</xref> considered the opinion of Krüger subjective and synonymized the latter genus. <xref ref-type="bibr" rid="B11">Kuwayama (1953</xref>, <xref ref-type="bibr" rid="B12">1962</xref>) <!--PageBreak-->again separated <italic><tp:taxon-name><tp:taxon-name-part taxon-name-part-type="genus">Plethosmylus</tp:taxon-name-part></tp:taxon-name></italic>, differentiating it from <italic><tp:taxon-name><tp:taxon-name-part taxon-name-part-type="genus">Osmylus</tp:taxon-name-part></tp:taxon-name></italic> by the presence of interlinking veinlets among the costal and two basal Rs-Mp cross-veins before the proximal nygma. However, <xref ref-type="bibr" rid="B14">Makarkin (1985)</xref> revised the status of <italic><tp:taxon-name><tp:taxon-name-part taxon-name-part-type="genus">Plethosmylus</tp:taxon-name-part></tp:taxon-name></italic>, synonymizing it with <italic><tp:taxon-name><tp:taxon-name-part taxon-name-part-type="genus">Osmylus</tp:taxon-name-part></tp:taxon-name></italic> and establishing a new subgenus <italic><tp:taxon-name><tp:taxon-name-part taxon-name-part-type="genus">Plesiosmylus</tp:taxon-name-part></tp:taxon-name></italic> within <italic><tp:taxon-name><tp:taxon-name-part taxon-name-part-type="genus">Osmylus</tp:taxon-name-part></tp:taxon-name></italic>. He also established a new genus <italic><tp:taxon-name><tp:taxon-name-part taxon-name-part-type="genus">Grandosmylus</tp:taxon-name-part></tp:taxon-name></italic>, separated from <italic><tp:taxon-name><tp:taxon-name-part taxon-name-part-type="genus">Osmylus</tp:taxon-name-part></tp:taxon-name></italic> by the irregular gradate cross-veins and the shape of 9<sup>th</sup> sternite in males and 8<sup>th</sup> sternite in females; this opinion was accepted by <xref ref-type="bibr" rid="B21">Sekimoto (2011)</xref> in his revision of Japanese <italic><tp:taxon-name><tp:taxon-name-part taxon-name-part-type="genus">Osmylus</tp:taxon-name-part></tp:taxon-name></italic>. The relationship among <italic><tp:taxon-name><tp:taxon-name-part taxon-name-part-type="genus">Grandosmylus</tp:taxon-name-part></tp:taxon-name></italic>, <italic><tp:taxon-name><tp:taxon-name-part taxon-name-part-type="genus">Parosmylus</tp:taxon-name-part></tp:taxon-name></italic> and <italic><tp:taxon-name><tp:taxon-name-part taxon-name-part-type="genus">Plethosmylus</tp:taxon-name-part></tp:taxon-name></italic> remains unclear. <xref ref-type="bibr" rid="B24">Wang and Liu (2009)</xref> clarified the generic status of <italic><tp:taxon-name><tp:taxon-name-part taxon-name-part-type="genus">Parosmylus</tp:taxon-name-part></tp:taxon-name></italic>, after reviewing specimens from mainland China, and they concluded that both genera could be valid due to differences in the number of gradate series, the configuration of gonarcus and the shape of spermatheca (<xref ref-type="bibr" rid="B24">Wang and Liu 2009</xref>). Furthermore, after re-examining the specimens of <italic><tp:taxon-name><tp:taxon-name-part taxon-name-part-type="genus">Plethosmylus</tp:taxon-name-part></tp:taxon-name></italic> from mainland China, we observed that <italic><tp:taxon-name><tp:taxon-name-part taxon-name-part-type="genus">Osmylus</tp:taxon-name-part></tp:taxon-name></italic> and <italic><tp:taxon-name><tp:taxon-name-part taxon-name-part-type="genus">Plethosmylus</tp:taxon-name-part></tp:taxon-name></italic> possessed significant differences in male genitalia (the configuration of gonarcus) and in female genitalia. Moreover, the interlink veinlets among costal cross-veins could conveniently divide them. Considering the vague relationships among these genera, we consider is suitable to maintain them as separate genera until a robust phylogenetic work can be conducted in the future. In this paper, three new species of <italic><tp:taxon-name><tp:taxon-name-part taxon-name-part-type="genus">Osmylus</tp:taxon-name-part></tp:taxon-name></italic> are described from China: <italic><tp:taxon-name><tp:taxon-name-part taxon-name-part-type="genus">Osmylus</tp:taxon-name-part> <tp:taxon-name-part taxon-name-part-type="species">maoershanicola</tp:taxon-name-part></tp:taxon-name></italic> sp. n. <italic><tp:taxon-name><tp:taxon-name-part taxon-name-part-type="genus">Osmylus</tp:taxon-name-part> <tp:taxon-name-part taxon-name-part-type="species">shaanxiensis</tp:taxon-name-part></tp:taxon-name></italic> sp. n. and <italic><tp:taxon-name><tp:taxon-name-part taxon-name-part-type="genus">Osmylus</tp:taxon-name-part> <tp:taxon-name-part taxon-name-part-type="species">angustimarginatus</tp:taxon-name-part></tp:taxon-name></italic> sp. n., primarily based on genital characters.</p></tp:treatment-sec><tp:treatment-sec sec-type="key"><title>Key to <italic><tp:taxon-name><tp:taxon-name-part taxon-name-part-type="genus">Osmylus</tp:taxon-name-part></tp:taxon-name></italic> species in the Palaearctic and Oriental regions</title><p>(Note: <italic><tp:taxon-name><tp:taxon-name-part taxon-name-part-type="genus">Osmylus</tp:taxon-name-part> <tp:taxon-name-part taxon-name-part-type="species">kisoensis</tp:taxon-name-part></tp:taxon-name></italic> is not included as it is only known from the larval stage, while <italic><tp:taxon-name><tp:taxon-name-part taxon-name-part-type="genus">Osmylus</tp:taxon-name-part> <tp:taxon-name-part taxon-name-part-type="species">cilicicius</tp:taxon-name-part></tp:taxon-name></italic> and <italic><tp:taxon-name><tp:taxon-name-part taxon-name-part-type="genus">Osmylus</tp:taxon-name-part> <tp:taxon-name-part taxon-name-part-type="species">posticatus</tp:taxon-name-part></tp:taxon-name></italic> are poorly known and could not be included in the key.)</p><table-wrap content-type="key" position="anchor" orientation="portrait"><table id="TID0E4IAC" rules="all"><tbody><tr><td rowspan="1" colspan="1">1</td><td rowspan="1" colspan="1">The structure of spermatheca complicated (Fig. <xref ref-type="fig" rid="F2">2a</xref>)</td><td rowspan="1" colspan="1">
                    <bold><italic><tp:taxon-name><tp:taxon-name-part taxon-name-part-type="genus">Osmylus</tp:taxon-name-part> <tp:taxon-name-part taxon-name-part-type="species">megistus</tp:taxon-name-part></tp:taxon-name></italic></bold>
                  </td></tr><tr><td rowspan="1" colspan="1">–</td><td rowspan="1" colspan="1">The structure of spermatheca simple (Fig. <xref ref-type="fig" rid="F2">2b–h</xref>)</td><td rowspan="1" colspan="1">
                    <bold>2</bold>
                  </td></tr><tr><td rowspan="1" colspan="1">2</td><td rowspan="1" colspan="1">The 7<sup>th</sup> sternite in female with a median preapical protuberance</td><td rowspan="1" colspan="1">
                    <bold>3</bold>
                  </td></tr><tr><td rowspan="1" colspan="1">–</td><td rowspan="1" colspan="1">The 7<sup>th</sup> sternite in female without any protuberance</td><td rowspan="1" colspan="1">
                    <bold>4</bold>
                  </td></tr><tr><td rowspan="1" colspan="1">3</td><td rowspan="1" colspan="1">Spermatheca cylindrical and bent; anterior third of pronotum with median stripe</td><td rowspan="1" colspan="1">
                    <bold><italic><tp:taxon-name><tp:taxon-name-part taxon-name-part-type="genus">Osmylus</tp:taxon-name-part> <tp:taxon-name-part taxon-name-part-type="species">taiwanensis</tp:taxon-name-part></tp:taxon-name></italic></bold>
                  </td></tr><tr><td rowspan="1" colspan="1">–</td><td rowspan="1" colspan="1">Spermatheca oval; frons with dark brown X-shaped marking; pronotum with yellow and median stripe</td><td rowspan="1" colspan="1">
                    <bold><italic><tp:taxon-name><tp:taxon-name-part taxon-name-part-type="genus">Osmylus</tp:taxon-name-part> <tp:taxon-name-part taxon-name-part-type="species">decoratus</tp:taxon-name-part></tp:taxon-name></italic></bold>
                  </td></tr><tr><td rowspan="1" colspan="1">4</td><td rowspan="1" colspan="1">The gonapophyses lateralis cone-shaped, spermatheca pyriform</td><td rowspan="1" colspan="1">
                    <bold><italic><tp:taxon-name><tp:taxon-name-part taxon-name-part-type="genus">Osmylus</tp:taxon-name-part> <tp:taxon-name-part taxon-name-part-type="species">minisculus</tp:taxon-name-part></tp:taxon-name></italic></bold>
                  </td></tr><tr><td rowspan="1" colspan="1">–</td><td rowspan="1" colspan="1">The gonapophyses lateralis finger-like or fusiform</td><td rowspan="1" colspan="1">
                    <bold>5</bold>
                  </td></tr><tr><td rowspan="1" colspan="1">5</td><td rowspan="1" colspan="1">9<sup>th</sup> tergite in male with a distinct dorsal process (Figs <xref ref-type="fig" rid="F3">3a–d</xref>, <xref ref-type="fig" rid="F5">5a</xref>, <xref ref-type="fig" rid="F9">9a</xref>)</td><td rowspan="1" colspan="1">
                    <bold>6</bold>
                  </td></tr><tr><td rowspan="1" colspan="1">–</td><td rowspan="1" colspan="1">9<sup>th</sup> tergite in male without distinct dorsal processes (Figs <xref ref-type="fig" rid="F3">3e</xref>, <xref ref-type="fig" rid="F7">7a</xref>)</td><td rowspan="1" colspan="1">
                    <bold>14</bold>
                  </td></tr><tr><td rowspan="1" colspan="1">6</td><td rowspan="1" colspan="1">Gonarcus with a sharpened process along dorsal margin in lateral view</td><td rowspan="1" colspan="1">
                    <bold><italic><tp:taxon-name><tp:taxon-name-part taxon-name-part-type="genus">Osmylus</tp:taxon-name-part> <tp:taxon-name-part taxon-name-part-type="species">pryeri</tp:taxon-name-part></tp:taxon-name></italic></bold>
                  </td></tr><tr><td rowspan="1" colspan="1">–</td><td rowspan="1" colspan="1">Gonarcus without processes along dorsal margin in lateral view</td><td rowspan="1" colspan="1">
                    <bold>7</bold>
                  </td></tr><tr><td rowspan="1" colspan="1">7</td><td rowspan="1" colspan="1">Forewing relatively narrow, membrane hyaline with slight metallic luster</td><td rowspan="1" colspan="1">
                    <bold><italic><tp:taxon-name><tp:taxon-name-part taxon-name-part-type="genus">Osmylus</tp:taxon-name-part> <tp:taxon-name-part taxon-name-part-type="species">lucalatus</tp:taxon-name-part></tp:taxon-name></italic></bold>
                  </td></tr><!--PageBreak--><tr><td rowspan="1" colspan="1">–</td><td rowspan="1" colspan="1">Forewing broad, membrane dull hyaline</td><td rowspan="1" colspan="1">
                    <bold>8</bold>
                  </td></tr><tr><td rowspan="1" colspan="1">8</td><td rowspan="1" colspan="1">The length of process of 9<sup>th</sup> tergite in male slightly longer than width (Figs <xref ref-type="fig" rid="F3">3b</xref>, <xref ref-type="fig" rid="F5">5a</xref>, <xref ref-type="fig" rid="F9">9a</xref>)</td><td rowspan="1" colspan="1">
                    <bold>9</bold>
                  </td></tr><!--PageBreak--><tr><td rowspan="1" colspan="1">–</td><td rowspan="1" colspan="1">The length of process of 9<sup>th</sup> tergite in male significantly longer than width (Fig. <xref ref-type="fig" rid="F3">3c–d</xref>)</td><td rowspan="1" colspan="1">
                    <bold>13</bold>
                  </td></tr><tr><td rowspan="1" colspan="1">9</td><td rowspan="1" colspan="1">The process of 9<sup>th</sup> tergite in male cone-shaped</td><td rowspan="1" colspan="1">
                    <bold><italic><tp:taxon-name><tp:taxon-name-part taxon-name-part-type="genus">Osmylus</tp:taxon-name-part> <tp:taxon-name-part taxon-name-part-type="species">hyalinatus</tp:taxon-name-part></tp:taxon-name></italic></bold>
                  </td></tr><tr><td rowspan="1" colspan="1">–</td><td rowspan="1" colspan="1">The process of 9<sup>th</sup> tergite in male bar-shaped</td><td rowspan="1" colspan="1">
                    <bold>10</bold>
                  </td></tr><tr><td rowspan="1" colspan="1">10</td><td rowspan="1" colspan="1">Gonarcus with one or two lateral posteroventral protuberances</td><td rowspan="1" colspan="1">
                    <bold>11</bold>
                  </td></tr><tr><td rowspan="1" colspan="1">–</td><td rowspan="1" colspan="1">Gonarcus without any lateral posteroventral protuberance</td><td rowspan="1" colspan="1">
                    <bold>12</bold>
                  </td></tr><tr><td rowspan="1" colspan="1">11</td><td rowspan="1" colspan="1">Gonarcus with only one lateral posteroventral protuberance in lateral view (Fig. <xref ref-type="fig" rid="F5">5b</xref>)</td><td rowspan="1" colspan="1">
                    <bold><italic><tp:taxon-name><tp:taxon-name-part taxon-name-part-type="genus">Osmylus</tp:taxon-name-part> <tp:taxon-name-part taxon-name-part-type="species">maoershanicola</tp:taxon-name-part></tp:taxon-name></italic> sp. n.</bold>
                  </td></tr><tr><td rowspan="1" colspan="1">–</td><td rowspan="1" colspan="1">Gonarcus with two lateral posteroventral protuberances in lateral view (Fig. <xref ref-type="fig" rid="F3">3b</xref>)</td><td rowspan="1" colspan="1">
                    <bold><italic><tp:taxon-name><tp:taxon-name-part taxon-name-part-type="genus">Osmylus</tp:taxon-name-part> <tp:taxon-name-part taxon-name-part-type="species">biangulus</tp:taxon-name-part></tp:taxon-name></italic></bold>
                  </td></tr><tr><td rowspan="1" colspan="1">12</td><td rowspan="1" colspan="1">Mediuncus apically hook-shaped</td><td rowspan="1" colspan="1">
                    <bold><italic><tp:taxon-name><tp:taxon-name-part taxon-name-part-type="genus">Osmylus</tp:taxon-name-part> <tp:taxon-name-part taxon-name-part-type="species">fulvicephalus</tp:taxon-name-part></tp:taxon-name></italic></bold>
                  </td></tr><tr><td rowspan="1" colspan="1">–</td><td rowspan="1" colspan="1">Mediuncus apically slender and straight (Fig. <xref ref-type="fig" rid="F5">5d</xref>)</td><td rowspan="1" colspan="1">
                    <bold><italic><tp:taxon-name><tp:taxon-name-part taxon-name-part-type="genus">Osmylus</tp:taxon-name-part> <tp:taxon-name-part taxon-name-part-type="species">angustimarginatus</tp:taxon-name-part></tp:taxon-name></italic> sp. n.</bold>
                  </td></tr><tr><td rowspan="1" colspan="1">13</td><td rowspan="1" colspan="1">The process of 9<sup>th</sup> tergite in male cylindrical (Fig. <xref ref-type="fig" rid="F3">3c</xref>), mediuncus arch-like in lateral view, anterior arm of gonarcus with a distal right-angle bend</td><td rowspan="1" colspan="1">
                    <bold><italic><tp:taxon-name><tp:taxon-name-part taxon-name-part-type="genus">Osmylus</tp:taxon-name-part> <tp:taxon-name-part taxon-name-part-type="species">pachycaudatus</tp:taxon-name-part></tp:taxon-name></italic></bold>
                  </td></tr><tr><td rowspan="1" colspan="1">–</td><td rowspan="1" colspan="1">The process of 9<sup>th</sup> tergite in male subulate (Fig. <xref ref-type="fig" rid="F3">3d</xref>), mediuncus C-shaped in lateral view</td><td rowspan="1" colspan="1">
                    <bold><italic><tp:taxon-name><tp:taxon-name-part taxon-name-part-type="genus">Osmylus</tp:taxon-name-part> <tp:taxon-name-part taxon-name-part-type="species">bipapillatus</tp:taxon-name-part></tp:taxon-name></italic></bold>
                  </td></tr><tr><td rowspan="1" colspan="1">14</td><td rowspan="1" colspan="1">Distal part of gonarcus flat and quadrate, with a posteroventral protuberance (Fig. <xref ref-type="fig" rid="F3">3e</xref>)</td><td rowspan="1" colspan="1">
                    <bold><italic><tp:taxon-name><tp:taxon-name-part taxon-name-part-type="genus">Osmylus</tp:taxon-name-part> <tp:taxon-name-part taxon-name-part-type="species">fuberosus</tp:taxon-name-part></tp:taxon-name></italic></bold>
                  </td></tr><tr><td rowspan="1" colspan="1">–</td><td rowspan="1" colspan="1">Distal part of gonarcus approximately triangular</td><td rowspan="1" colspan="1">
                    <bold>15</bold>
                  </td></tr><tr><td rowspan="1" colspan="1">15</td><td rowspan="1" colspan="1">Distal part of gonarcus with one or more conspicuous protuberances</td><td rowspan="1" colspan="1">
                    <bold>16</bold>
                  </td></tr><tr><td rowspan="1" colspan="1">–</td><td rowspan="1" colspan="1">Distal part of gonarcus with an inconspicuous protuberance</td><td rowspan="1" colspan="1">
                    <bold>20</bold>
                  </td></tr><tr><td rowspan="1" colspan="1">16</td><td rowspan="1" colspan="1">8<sup>th</sup> sternite in female with two ventral protuberances; distal part of gonarcus with a ventral and rod-like protuberance</td><td rowspan="1" colspan="1">
                    <bold><italic><tp:taxon-name><tp:taxon-name-part taxon-name-part-type="genus">Osmylus</tp:taxon-name-part> <tp:taxon-name-part taxon-name-part-type="species">gussakovskii</tp:taxon-name-part></tp:taxon-name></italic></bold>
                  </td></tr><tr><td rowspan="1" colspan="1">–</td><td rowspan="1" colspan="1">8<sup>th</sup> sternite in female without any protuberance</td><td rowspan="1" colspan="1">
                    <bold>17</bold>
                  </td></tr><tr><td rowspan="1" colspan="1">17</td><td rowspan="1" colspan="1">Distal part of gonarcus with two protuberances in later view; pronotum with slender yellow marking on anterior half and yellow spot over posterior margin</td><td rowspan="1" colspan="1">
                    <bold><italic><tp:taxon-name><tp:taxon-name-part taxon-name-part-type="genus">Osmylus</tp:taxon-name-part> <tp:taxon-name-part taxon-name-part-type="species">tessellatus</tp:taxon-name-part></tp:taxon-name></italic></bold>
                  </td></tr><tr><td rowspan="1" colspan="1">–</td><td rowspan="1" colspan="1">Distal part of gonarcus with only one protuberance</td><td rowspan="1" colspan="1">
                    <bold>18</bold>
                  </td></tr><tr><td rowspan="1" colspan="1">18</td><td rowspan="1" colspan="1">Cross-veins among branches of Rs forming 3 series of gradates; forewing and hindwing with approximately rounded spots</td><td rowspan="1" colspan="1">
                    <bold><italic><tp:taxon-name><tp:taxon-name-part taxon-name-part-type="genus">Osmylus</tp:taxon-name-part> <tp:taxon-name-part taxon-name-part-type="species">multiguttatus</tp:taxon-name-part></tp:taxon-name></italic></bold>
                  </td></tr><tr><td rowspan="1" colspan="1">–</td><td rowspan="1" colspan="1">Cross-veins among branches of Rs forming 2 series of gradates</td><td rowspan="1" colspan="1">
                    <bold>19</bold>
                  </td></tr><tr><td rowspan="1" colspan="1">19</td><td rowspan="1" colspan="1">9<sup>th</sup> tergite in female with a median narrowing in lateral view (Fig. <xref ref-type="fig" rid="F7">7e</xref>); meso- and metanotum dark brown, some sclerites brown</td><td rowspan="1" colspan="1">
                    <bold><italic><tp:taxon-name><tp:taxon-name-part taxon-name-part-type="genus">Osmylus</tp:taxon-name-part> <tp:taxon-name-part taxon-name-part-type="species">shaanxiensis</tp:taxon-name-part></tp:taxon-name></italic> sp. n.</bold>
                  </td></tr><tr><td rowspan="1" colspan="1">–</td><td rowspan="1" colspan="1">9<sup>th</sup> tergite in female slightly tapered medially in lateral view; meso- and metanotum yellowish brown with black streaks</td><td rowspan="1" colspan="1">
                    <bold><italic><tp:taxon-name><tp:taxon-name-part taxon-name-part-type="genus">Osmylus</tp:taxon-name-part> <tp:taxon-name-part taxon-name-part-type="species">xizangensis</tp:taxon-name-part></tp:taxon-name></italic></bold>
                  </td></tr><tr><td rowspan="1" colspan="1">20</td><td rowspan="1" colspan="1">Distal part of gonarcus forming a large triangular sclerite; outer gradates of forewing with brown marks</td><td rowspan="1" colspan="1">
                    <bold><italic><tp:taxon-name><tp:taxon-name-part taxon-name-part-type="genus">Osmylus</tp:taxon-name-part> <tp:taxon-name-part taxon-name-part-type="species">wuyishanus</tp:taxon-name-part></tp:taxon-name></italic></bold>
                  </td></tr><tr><td rowspan="1" colspan="1">–</td><td rowspan="1" colspan="1">Distal part of gonarcus forming a narrow and small sclerite; inner gradates of forewing with brown marks</td><td rowspan="1" colspan="1">
                    <bold><italic><tp:taxon-name><tp:taxon-name-part taxon-name-part-type="genus">Osmylus</tp:taxon-name-part> <tp:taxon-name-part taxon-name-part-type="species">conacus</tp:taxon-name-part></tp:taxon-name></italic></bold>
                  </td></tr><!--PageBreak--></tbody></table></table-wrap><fig id="F2" position="float" orientation="portrait"><label>Figure 2.</label><caption><p>Spermathecae. <bold>a</bold> <italic><tp:taxon-name><tp:taxon-name-part taxon-name-part-type="genus">Osmylus</tp:taxon-name-part> <tp:taxon-name-part taxon-name-part-type="species">megistus</tp:taxon-name-part></tp:taxon-name></italic> <bold>b</bold> <italic><tp:taxon-name><tp:taxon-name-part taxon-name-part-type="genus">Osmylus</tp:taxon-name-part> <tp:taxon-name-part taxon-name-part-type="species">lucalatus</tp:taxon-name-part></tp:taxon-name></italic> <bold>c</bold> <italic><tp:taxon-name><tp:taxon-name-part taxon-name-part-type="genus">Osmylus</tp:taxon-name-part> <tp:taxon-name-part taxon-name-part-type="species">angustimarginatus</tp:taxon-name-part></tp:taxon-name></italic> sp. n. <bold>d</bold> <italic><tp:taxon-name><tp:taxon-name-part taxon-name-part-type="genus">Osmylus</tp:taxon-name-part> <tp:taxon-name-part taxon-name-part-type="species">maoershanicola</tp:taxon-name-part></tp:taxon-name></italic> sp. n. <bold>e</bold> <italic><tp:taxon-name><tp:taxon-name-part taxon-name-part-type="genus">Osmylus</tp:taxon-name-part> <tp:taxon-name-part taxon-name-part-type="species">biangulus</tp:taxon-name-part></tp:taxon-name></italic> <bold>f</bold> <italic><tp:taxon-name><tp:taxon-name-part taxon-name-part-type="genus">Osmylus</tp:taxon-name-part> <tp:taxon-name-part taxon-name-part-type="species">fuberosus</tp:taxon-name-part></tp:taxon-name></italic> <bold>g</bold> <italic><tp:taxon-name><tp:taxon-name-part taxon-name-part-type="genus">Osmylus</tp:taxon-name-part> <tp:taxon-name-part taxon-name-part-type="species">shaanxiensis</tp:taxon-name-part></tp:taxon-name></italic> sp. n. <bold>h</bold> <italic><tp:taxon-name><tp:taxon-name-part taxon-name-part-type="genus">Osmylus</tp:taxon-name-part> <tp:taxon-name-part taxon-name-part-type="species">wuyishanus</tp:taxon-name-part></tp:taxon-name></italic>.</p></caption><graphic xmlns:xlink="http://www.w3.org/1999/xlink" xlink:href="zookeys-589-107-g002.jpg" position="float" orientation="portrait" xlink:type="simple" id="oo_88862.jpg"/></fig><fig id="F3" position="float" orientation="portrait"><label>Figure 3.</label><caption><p>Male terminalia, lateral view. <bold>a</bold> <italic><tp:taxon-name><tp:taxon-name-part taxon-name-part-type="genus">Osmylus</tp:taxon-name-part> <tp:taxon-name-part taxon-name-part-type="species">lucalatus</tp:taxon-name-part></tp:taxon-name></italic> <bold>b</bold> <italic><tp:taxon-name><tp:taxon-name-part taxon-name-part-type="genus">Osmylus</tp:taxon-name-part> <tp:taxon-name-part taxon-name-part-type="species">biangulus</tp:taxon-name-part></tp:taxon-name></italic> <bold>c</bold> <italic><tp:taxon-name><tp:taxon-name-part taxon-name-part-type="genus">Osmylus</tp:taxon-name-part> <tp:taxon-name-part taxon-name-part-type="species">pachycaudatus</tp:taxon-name-part></tp:taxon-name></italic> <bold>d</bold> <italic><tp:taxon-name><tp:taxon-name-part taxon-name-part-type="genus">Osmylus</tp:taxon-name-part> <tp:taxon-name-part taxon-name-part-type="species">bipapillatus</tp:taxon-name-part></tp:taxon-name></italic> <bold>e</bold> <italic><tp:taxon-name><tp:taxon-name-part taxon-name-part-type="genus">Osmylus</tp:taxon-name-part> <tp:taxon-name-part taxon-name-part-type="species">fuberosus</tp:taxon-name-part></tp:taxon-name></italic>. Abbreviation: <abbrev xmlns:xlink="http://www.w3.org/1999/xlink" xlink:type="simple">dp<def><p>, dorsal process</p></def></abbrev>.</p></caption><graphic xmlns:xlink="http://www.w3.org/1999/xlink" xlink:href="zookeys-589-107-g003.jpg" position="float" orientation="portrait" xlink:type="simple" id="oo_88863.jpg"/></fig><fig id="F4" position="float" orientation="portrait"><label>Figure 4.</label><caption><p>Wings of <italic><tp:taxon-name><tp:taxon-name-part taxon-name-part-type="genus">Osmylus</tp:taxon-name-part> <tp:taxon-name-part taxon-name-part-type="species">maoershanicola</tp:taxon-name-part></tp:taxon-name></italic> sp. n., forewing (upper) and hindwing (lower). Abbreviations: <abbrev xmlns:xlink="http://www.w3.org/1999/xlink" xlink:type="simple">ng<def><p>, nygmata</p></def></abbrev>; <abbrev xmlns:xlink="http://www.w3.org/1999/xlink" xlink:type="simple">pt<def><p>, pterostigma</p></def></abbrev>; <abbrev xmlns:xlink="http://www.w3.org/1999/xlink" xlink:type="simple">og<def><p>, outer gradates</p></def></abbrev>.</p></caption><graphic xmlns:xlink="http://www.w3.org/1999/xlink" xlink:href="zookeys-589-107-g004.jpg" position="float" orientation="portrait" xlink:type="simple" id="oo_88864.jpg"/></fig><fig id="F5" position="float" orientation="portrait"><label>Figure 5.</label><caption><p>
          <italic><tp:taxon-name><tp:taxon-name-part taxon-name-part-type="genus">Osmylus</tp:taxon-name-part> <tp:taxon-name-part taxon-name-part-type="species">maoershanicola</tp:taxon-name-part></tp:taxon-name></italic> sp. n. <bold>a–e</bold> Male: <bold>a</bold> apex of the abdomen and genitalia, lateral view <bold>b</bold> genitalia, lateral view <bold>c</bold> genitalia, ventral view <bold>d</bold> mediuncus, lateral view <bold>e</bold> mediuncus, dorsal view <bold>f–g</bold> Female: <bold>f</bold> apex of the abdomen and genitalia <bold>g</bold> spermatheca, lateral view (spiracula omitted). Abbreviation: <abbrev xmlns:xlink="http://www.w3.org/1999/xlink" xlink:type="simple">dp<def><p>, dorsal process</p></def></abbrev>; <abbrev xmlns:xlink="http://www.w3.org/1999/xlink" xlink:type="simple">aag<def><p>, anterior arm of gonarcus</p></def></abbrev>.</p></caption><graphic xmlns:xlink="http://www.w3.org/1999/xlink" xlink:href="zookeys-589-107-g005.jpg" position="float" orientation="portrait" xlink:type="simple" id="oo_88865.jpg"/></fig><fig id="F6" position="float" orientation="portrait"><label>Figure 6.</label><caption><p>Wings of <italic><tp:taxon-name><tp:taxon-name-part taxon-name-part-type="genus">Osmylus</tp:taxon-name-part> <tp:taxon-name-part taxon-name-part-type="species">shaanxiensis</tp:taxon-name-part></tp:taxon-name></italic> sp. n., forewing (upper) and hindwing (lower).</p></caption><graphic xmlns:xlink="http://www.w3.org/1999/xlink" xlink:href="zookeys-589-107-g006.jpg" position="float" orientation="portrait" xlink:type="simple" id="oo_88866.jpg"/></fig><fig id="F7" position="float" orientation="portrait"><label>Figures 7.</label><caption><p>
          <italic><tp:taxon-name><tp:taxon-name-part taxon-name-part-type="genus">Osmylus</tp:taxon-name-part> <tp:taxon-name-part taxon-name-part-type="species">shaanxiensis</tp:taxon-name-part></tp:taxon-name></italic> sp. n. <bold>a–d</bold> Male: <bold>a</bold> apex of the abdomen and genitalia <bold>b</bold> genitalia, lateral view <bold>c</bold> genitalia, ventral view <bold>d</bold> mediuncus, lateral view <bold>e–f</bold> Female: <bold>e</bold> apex of the abdomen and genitalia <bold>f</bold> spermatheca, lateral view. Abbreviation: <abbrev xmlns:xlink="http://www.w3.org/1999/xlink" xlink:type="simple">dp<def><p>, dorsal process</p></def></abbrev>.</p></caption><graphic xmlns:xlink="http://www.w3.org/1999/xlink" xlink:href="zookeys-589-107-g007.jpg" position="float" orientation="portrait" xlink:type="simple" id="oo_88867.jpg"/></fig><fig id="F8" position="float" orientation="portrait"><label>Figure 8.</label><caption><p>Wings of <italic><tp:taxon-name><tp:taxon-name-part taxon-name-part-type="genus">Osmylus</tp:taxon-name-part> <tp:taxon-name-part taxon-name-part-type="species">angustimarginatus</tp:taxon-name-part></tp:taxon-name></italic> sp. n., forewing (upper) and hindwing (lower).</p></caption><graphic xmlns:xlink="http://www.w3.org/1999/xlink" xlink:href="zookeys-589-107-g008.jpg" position="float" orientation="portrait" xlink:type="simple" id="oo_88868.jpg"/></fig><fig id="F9" position="float" orientation="portrait"><label>Figure 9.</label><caption><p>
          <italic><tp:taxon-name><tp:taxon-name-part taxon-name-part-type="genus">Osmylus</tp:taxon-name-part> <tp:taxon-name-part taxon-name-part-type="species">angustimarginatus</tp:taxon-name-part></tp:taxon-name></italic> sp. n. <bold>a–e</bold> Male: <bold>a</bold> apex of the abdomen and genitalia <bold>b</bold> genitalia, lateral view <bold>c</bold> genitalia, dorsal view <bold>d</bold> mediuncus, lateral view <bold>e</bold> mediuncus, dorsal view <bold>f–h</bold> Female: <bold>f</bold> apex of the abdomen and genitalia <bold>g</bold> subgenital plate, ventral view <bold>h</bold> spermatheca, lateral view. Abbreviations: <abbrev xmlns:xlink="http://www.w3.org/1999/xlink" xlink:type="simple">dp<def><p>, dorsal process</p></def></abbrev>; <abbrev xmlns:xlink="http://www.w3.org/1999/xlink" xlink:type="simple">vm<def><p>, ventral margin</p></def></abbrev>.</p></caption><graphic xmlns:xlink="http://www.w3.org/1999/xlink" xlink:href="zookeys-589-107-g009.jpg" position="float" orientation="portrait" xlink:type="simple" id="oo_88869.jpg"/></fig></tp:treatment-sec><ref-list><ref id="B2"><mixed-citation xmlns:xlink="http://www.w3.org/1999/xlink" xlink:type="simple">
          <person-group><name name-style="western"><surname>Banks</surname><given-names>N</given-names></name></person-group> (<year>1913</year>) <article-title>Synopses and descriptions of exotic <tp:taxon-name><tp:taxon-name-part taxon-name-part-type="order">Neuroptera</tp:taxon-name-part></tp:taxon-name>.</article-title> <source>Transaction of the American Entomological Society</source> <volume>39</volume>: <fpage>201</fpage>–<lpage>242</lpage>. <ext-link xlink:type="simple" ext-link-type="uri" xlink:href="http://www.jstor.org/stable/25076911">http://www.jstor.org/stable/25076911</ext-link></mixed-citation></ref><ref id="B10"><mixed-citation xmlns:xlink="http://www.w3.org/1999/xlink" xlink:type="simple">
          <person-group><name name-style="western"><surname>Krüger</surname><given-names>L</given-names></name></person-group> (<year>1913</year>) <article-title><tp:taxon-name><tp:taxon-name-part taxon-name-part-type="family">Osmylidae</tp:taxon-name-part></tp:taxon-name>. Beiträge zu einer Monographie der Neuropteren-Familie der <tp:taxon-name><tp:taxon-name-part taxon-name-part-type="family">Osmylidae</tp:taxon-name-part></tp:taxon-name>.</article-title> <source>Stettiner Entomologische Zeitung</source> <volume>74</volume>: <fpage>3</fpage>–<lpage>123</lpage>. <ext-link xlink:type="simple" ext-link-type="uri" xlink:href="http://lacewing.tamu.edu/neuropterida/neur_bibliography/edoc12/kruger1913ref3465s-2253.pdf">http://lacewing.tamu.edu/neuropterida/neur_bibliography/edoc12/kruger1913ref3465s-2253.pdf</ext-link></mixed-citation></ref><ref id="B17"><mixed-citation xmlns:xlink="http://www.w3.org/1999/xlink" xlink:type="simple">
          <person-group><name name-style="western"><surname>Nakahara</surname><given-names>W</given-names></name></person-group> (<year>1914</year>) <article-title>On the <tp:taxon-name><tp:taxon-name-part taxon-name-part-type="subfamily">Osmylinae</tp:taxon-name-part></tp:taxon-name> of Japan.</article-title> <source>Annotationes Zoologicae Japonenses</source> <volume>8</volume>: <fpage>489</fpage>–<lpage>518</lpage>.</mixed-citation></ref><ref id="B11"><mixed-citation xmlns:xlink="http://www.w3.org/1999/xlink" xlink:type="simple">
          <person-group><name name-style="western"><surname>Kuwayama</surname><given-names>S</given-names></name></person-group> (<year>1953</year>) <article-title>The insect fauna of Mt. Ishizuchi and Omogo Valley, Iyo, Japan: <tp:taxon-name><tp:taxon-name-part taxon-name-part-type="order">Neuroptera</tp:taxon-name-part></tp:taxon-name>.</article-title> <source>Transaction of Shikoku Entomological Society</source> <volume>3</volume>: <fpage>177</fpage>–<lpage>180</lpage>.</mixed-citation></ref><ref id="B12"><mixed-citation xmlns:xlink="http://www.w3.org/1999/xlink" xlink:type="simple">
          <person-group><name name-style="western"><surname>Kuwayama</surname><given-names>S</given-names></name></person-group> (<year>1962</year>) <article-title>A revisional synopsis of the <tp:taxon-name><tp:taxon-name-part taxon-name-part-type="order">Neuroptera</tp:taxon-name-part></tp:taxon-name> in Japan.</article-title> <source>Pacific Insects</source> <volume>4</volume>: <fpage>325</fpage>–<lpage>412</lpage>.</mixed-citation></ref><ref id="B14"><mixed-citation xmlns:xlink="http://www.w3.org/1999/xlink" xlink:type="simple">
          <person-group><name name-style="western"><surname>Makarkin</surname><given-names>VN</given-names></name></person-group> (<year>1985</year>) <article-title>Review of the family <tp:taxon-name><tp:taxon-name-part taxon-name-part-type="family">Osmylidae</tp:taxon-name-part></tp:taxon-name> (<tp:taxon-name><tp:taxon-name-part taxon-name-part-type="order">Neuroptera</tp:taxon-name-part></tp:taxon-name>) of the fauna of the USSR.</article-title> In: <person-group><name name-style="western"><surname>Lehr</surname><given-names>PA</given-names></name><name name-style="western"><surname>Storozhenko</surname><given-names>SYu</given-names></name></person-group> (<role>Eds</role>) <source>Taxonomy and ecology of arthropods from the Far East</source>. <publisher-name>Far Eastern Scientific Centre</publisher-name>, <publisher-loc>Vladivostok</publisher-loc>, <fpage>35</fpage>–<lpage>47</lpage>.</mixed-citation></ref><ref id="B21"><mixed-citation xmlns:xlink="http://www.w3.org/1999/xlink" xlink:type="simple">
          <person-group><name name-style="western"><surname>Sekimoto</surname><given-names>S</given-names></name></person-group> (<year>2011</year>) <article-title>Revision of the genus <italic><tp:taxon-name><tp:taxon-name-part taxon-name-part-type="genus">Osmylus</tp:taxon-name-part></tp:taxon-name></italic> (<tp:taxon-name><tp:taxon-name-part taxon-name-part-type="order">Neuroptera</tp:taxon-name-part></tp:taxon-name>: <tp:taxon-name><tp:taxon-name-part taxon-name-part-type="family">Osmylidae</tp:taxon-name-part></tp:taxon-name>: <tp:taxon-name><tp:taxon-name-part taxon-name-part-type="subfamily">Osmylinae</tp:taxon-name-part></tp:taxon-name>) of Japan.</article-title> <source><tp:taxon-name><tp:taxon-name-part taxon-name-part-type="class">Insecta</tp:taxon-name-part></tp:taxon-name> matsumurana</source>. <series>Series entomology</series>. <series>New series</series> <volume>67</volume>: <fpage>1</fpage>–<lpage>22</lpage>. <ext-link xlink:type="simple" ext-link-type="uri" xlink:href="http://eprints.lib.hokudai.ac.jp/dspace/bitstream/2115/47450/1/01%20Sekimoto.pdf.pdf">http://eprints.lib.hokudai.ac.jp/dspace/bitstream/2115/47450/1/01%20Sekimoto.pdf.pdf</ext-link></mixed-citation></ref><ref id="B24"><mixed-citation xmlns:xlink="http://www.w3.org/1999/xlink" xlink:type="simple">
          <person-group><name name-style="western"><surname>Wang</surname><given-names>YJ</given-names></name><name name-style="western"><surname>Liu</surname><given-names>ZQ</given-names></name></person-group> (<year>2009</year>) <article-title>Two new species of <italic><tp:taxon-name><tp:taxon-name-part taxon-name-part-type="genus">Parosmylus</tp:taxon-name-part></tp:taxon-name></italic> Needham (<tp:taxon-name><tp:taxon-name-part taxon-name-part-type="order">Neuroptera</tp:taxon-name-part></tp:taxon-name>, <tp:taxon-name><tp:taxon-name-part taxon-name-part-type="family">Osmylidae</tp:taxon-name-part></tp:taxon-name>) from China, with a key to Chinese species.</article-title> <source>Zootaxa</source> <volume>1985</volume>: <fpage>57</fpage>–<lpage>62</lpage>. <ext-link xlink:type="simple" ext-link-type="uri" xlink:href="http://mapress.com/zootaxa/2009/f/z01985p062f.pdf">http://mapress.com/zootaxa/2009/f/z01985p062f.pdf</ext-link></mixed-citation></ref></ref-list></tp:taxon-treatment>
