# Supplementary material for: Three new species of Osmylus Latreille from China (Neuroptera, Osmylidae)
Source: Zookeys. 2016 May 16;(589):107–21. doi: 10.3897/zookeys.589.7320 (PMC4926665; doi:10.3897/zookeys.589.7320)
Supplement: XML Treatment for Osmylus maoershanicola [file zookeys.589.7320-treatment2.xml]

<!DOCTYPE tp:taxon-treatment
  PUBLIC "-//TaxonX//DTD Taxonomic Treatment Publishing DTD v0 20100105//EN" "tax-treatment-NSO.dtd">
<tp:taxon-treatment xmlns:tp="http://www.plazi.org/taxpub"><tp:treatment-meta><kwd-group><label>Taxon classification</label><kwd><named-content content-type="kingdom">Animalia</named-content></kwd><kwd><named-content content-type="order">Neuroptera</named-content></kwd><kwd><named-content content-type="family">Osmylidae</named-content></kwd></kwd-group><mixed-citation publication-type="journal"><person-group><name><surname>Xu</surname><given-names>Han</given-names></name><name><surname>Wang</surname><given-names>Yongjie</given-names></name><name><surname>Liu</surname><given-names>Zhiqi</given-names></name></person-group><article-title>Three new species of <italic><tp:taxon-name><tp:taxon-name-part taxon-name-part-type="genus">Osmylus</tp:taxon-name-part></tp:taxon-name></italic> Latreille from China (<tp:taxon-name><tp:taxon-name-part taxon-name-part-type="order">Neuroptera</tp:taxon-name-part></tp:taxon-name>, <tp:taxon-name><tp:taxon-name-part taxon-name-part-type="family">Osmylidae</tp:taxon-name-part></tp:taxon-name>)</article-title><source>Zookeys</source><day>16</day><month>5</month><year>2016</year><volume>2016</volume><issue>589</issue><fpage>107</fpage><lpage>121</lpage><pub-id pub-id-type="doi">10.3897/zookeys.589.7320</pub-id></mixed-citation></tp:treatment-meta><tp:nomenclature><tp:taxon-name>
            <tp:taxon-name-part taxon-name-part-type="genus">Osmylus</tp:taxon-name-part>
            <tp:taxon-name-part taxon-name-part-type="species">maoershanicola</tp:taxon-name-part>
            <object-id xmlns:xlink="http://www.w3.org/1999/xlink" content-type="zoobank" xlink:type="simple">http://zoobank.org/515687EC-B4FF-489C-A12D-4B41DEC81A34</object-id>
          </tp:taxon-name><tp:taxon-status xmlns:xlink="http://www.w3.org/1999/xlink" xlink:type="simple">sp. n.</tp:taxon-status><xref ref-type="fig" rid="F4">Figs 4</xref><xref ref-type="fig" rid="F5">, 5</xref></tp:nomenclature><tp:treatment-sec sec-type="material"><title>Material examined.</title><p>Holotype Male, CHINA: Guangxi (Province): Maoershan (Nature Reserve), [<named-content xmlns:xlink="http://www.w3.org/1999/xlink" content-type="dwc:verbatimCoordinates" xlink:type="simple"><named-content content-type="geo-json" specific-use="{&#34;type&#34;:&#34;Point&#34;,&#34;coordinates&#34;:[110.4,25.8]}" xlink:type="simple">25°48'N, 110°24'E</named-content></named-content>], 9.viii.2005, leg. Ping Zhao. Verbatim label data (translated from Chinese): CHINA: Guangxi Prov., Maoershan/ 9.viii.2005/ Ping Zhao/ <named-content xmlns:xlink="http://www.w3.org/1999/xlink" content-type="dwc:institutional_code" xlink:type="simple">CAU</named-content>. Condition: Antennal flagellum missing. Abdomen terminalia cleared in KOH, and stored in the micro-vial pinned below the specimen. Paratype. 1 female (left antenna damaged), same data as holotype (<named-content xmlns:xlink="http://www.w3.org/1999/xlink" content-type="dwc:institutional_code" xlink:type="simple">CAU</named-content>).</p></tp:treatment-sec><tp:treatment-sec sec-type="diagnosis"><title>Diagnosis.</title><p>Male: 9<sup>th</sup> tergite with a short finger-like dorsal process; ectoproct cone-shaped. Gonarcus distally triangular with a ventral, triangular, membranous protuberance in lateral view. Female: gonapophysis lateralis approximately fusiform; spermatheca oval.</p></tp:treatment-sec><tp:treatment-sec sec-type="description"><title>Description.</title><p>
            <italic>Head</italic>. Vertex yellowish-brown with brown setae; eye dark gray, ocelli yellow, area within ocelli black. Antennal flagellum missing, scape and pedicel dark brown; frons yellow. <italic>Thorax</italic>. Pronotum dark brown, posterior margin slightly wider, with black brown setae; meso- and metanotum black with brown setae. Legs yellow with brown setae; pretarsal claws dark brown.</p><p>
            <italic>Wing</italic> (Fig. <xref ref-type="fig" rid="F4">4</xref>). Forewing length 27–28 mm, width 9–10 mm. Membrane hyaline, with many sparse, fuscous spots; pterostigma brown; nygmata light brown; veins dark brown; Rs with 13–14 branches, outer gradate cross-veins edged with fuscous stains; R1-Rs cross-veins edged with brown marks; short cross-veins are present among the branches of CuP. Hindwing length 23–24 mm, width 7–8 mm. Membrane hyaline; pterostigma light yellow.</p><p>
            <italic>Male terminalia</italic> (Fig. <xref ref-type="fig" rid="F5">5a–e</xref>). Scent glands slender. 9<sup>th</sup> tergite long and narrow with a short, dorsal finger-like process (Fig. <xref ref-type="fig" rid="F5">5a</xref>), ventral margin slightly tapered. 9<sup>th</sup> sternite trapezoidal in lateral view. Ectoproct triangular in lateral view, callus cerci round. Distal part of gonarcus well sclerotized and approximately triangular, ventral part membranous with a triangular protuberance in lateral view (Fig. <xref ref-type="fig" rid="F5">5b</xref>); anterior arm of gonarcus slender; mediuncus dilated basally with a sharp backward end, slender apically and coated by a membrane in lateral view; rod-shaped paramere beneath the mediuncus slightly bent in lateral view, posterior end sharp.</p><!--PageBreak--><p>
            <italic>Female terminalia</italic> (Fig. <xref ref-type="fig" rid="F5">5f–g</xref>). 8<sup>th</sup> sternite approximately trapezoidal; 9<sup>th</sup> tergite long and narrow with a ventral hemispherical tubercle in lateral view; ectoproct triangular in lateral view, callus cerci round, presenting in middle; gonapophysis lateralis approximately fusiform, stylus cylindrical; spermatheca simple, approximately spherical.</p></tp:treatment-sec><tp:treatment-sec sec-type="distribution"><title>Distribution.</title><p>Presently known only from Guangxi Province, China.</p></tp:treatment-sec><tp:treatment-sec sec-type="etymology"><title>Etymology.</title><p>The specific name ‘<italic>maoershanicola</italic>’ refers to ‘Maoershan Mountain’, the type locality.</p></tp:treatment-sec><tp:treatment-sec sec-type="remarks"><title>Remarks.</title><p>The dorsal finger-like process of 9<sup>th</sup> tergite of <italic><tp:taxon-name><tp:taxon-name-part taxon-name-part-type="genus">Osmylus</tp:taxon-name-part> <tp:taxon-name-part taxon-name-part-type="species">maoershanicola</tp:taxon-name-part></tp:taxon-name></italic> sp. n. is similar to <italic><tp:taxon-name><tp:taxon-name-part taxon-name-part-type="genus">Osmylus</tp:taxon-name-part> <tp:taxon-name-part taxon-name-part-type="species">pryeri</tp:taxon-name-part></tp:taxon-name></italic> and <italic><tp:taxon-name><tp:taxon-name-part taxon-name-part-type="genus">Osmylus</tp:taxon-name-part> <tp:taxon-name-part taxon-name-part-type="species">biangulus</tp:taxon-name-part></tp:taxon-name></italic>, but this new species can be identified by the distinctive shape of the gonarcus. There are two prominent ventral protuberances in the distal part of gonarcus of <italic><tp:taxon-name><tp:taxon-name-part taxon-name-part-type="genus">Osmylus</tp:taxon-name-part> <tp:taxon-name-part taxon-name-part-type="species">pryeri</tp:taxon-name-part></tp:taxon-name></italic> and <italic><tp:taxon-name><tp:taxon-name-part taxon-name-part-type="genus">Osmylus</tp:taxon-name-part> <tp:taxon-name-part taxon-name-part-type="species">biangulus</tp:taxon-name-part></tp:taxon-name></italic> (Fig. <xref ref-type="fig" rid="F3">3b</xref>) but only one in <italic><tp:taxon-name><tp:taxon-name-part taxon-name-part-type="genus">Osmylus</tp:taxon-name-part> <tp:taxon-name-part taxon-name-part-type="species">maoershanicola</tp:taxon-name-part></tp:taxon-name></italic> sp. n. (Fig. <xref ref-type="fig" rid="F5">5b</xref>). Furthermore, the distal gonarcus is cone-shaped in <italic><tp:taxon-name><tp:taxon-name-part taxon-name-part-type="genus">Osmylus</tp:taxon-name-part> <tp:taxon-name-part taxon-name-part-type="species">biangulus</tp:taxon-name-part></tp:taxon-name></italic> but triangular in <italic><tp:taxon-name><tp:taxon-name-part taxon-name-part-type="genus">Osmylus</tp:taxon-name-part> <tp:taxon-name-part taxon-name-part-type="species">maoershanicola</tp:taxon-name-part></tp:taxon-name></italic> and the spermatheca is short and bent rod-like in <italic><tp:taxon-name><tp:taxon-name-part taxon-name-part-type="genus">Osmylus</tp:taxon-name-part> <tp:taxon-name-part taxon-name-part-type="species">biangulus</tp:taxon-name-part></tp:taxon-name></italic> (Fig. <xref ref-type="fig" rid="F2">2e</xref>) but approximately spherical in <italic><tp:taxon-name><tp:taxon-name-part taxon-name-part-type="genus">Osmylus</tp:taxon-name-part> <tp:taxon-name-part taxon-name-part-type="species">maoershanicola</tp:taxon-name-part></tp:taxon-name></italic> (Fig. <xref ref-type="fig" rid="F5">5g</xref>).</p></tp:treatment-sec><tp:treatment-sec><!--Section generated to contain objects referenced in tp:taxon-treatment.--><fig id="F4" position="float" orientation="portrait"><label>Figure 4.</label><caption><p>Wings of <italic><tp:taxon-name><tp:taxon-name-part taxon-name-part-type="genus">Osmylus</tp:taxon-name-part> <tp:taxon-name-part taxon-name-part-type="species">maoershanicola</tp:taxon-name-part></tp:taxon-name></italic> sp. n., forewing (upper) and hindwing (lower). Abbreviations: <abbrev xmlns:xlink="http://www.w3.org/1999/xlink" xlink:type="simple">ng<def><p>, nygmata</p></def></abbrev>; <abbrev xmlns:xlink="http://www.w3.org/1999/xlink" xlink:type="simple">pt<def><p>, pterostigma</p></def></abbrev>; <abbrev xmlns:xlink="http://www.w3.org/1999/xlink" xlink:type="simple">og<def><p>, outer gradates</p></def></abbrev>.</p></caption><graphic xmlns:xlink="http://www.w3.org/1999/xlink" xlink:href="zookeys-589-107-g004.jpg" position="float" orientation="portrait" xlink:type="simple" id="oo_88864.jpg"/></fig><fig id="F5" position="float" orientation="portrait"><label>Figure 5.</label><caption><p>
          <italic><tp:taxon-name><tp:taxon-name-part taxon-name-part-type="genus">Osmylus</tp:taxon-name-part> <tp:taxon-name-part taxon-name-part-type="species">maoershanicola</tp:taxon-name-part></tp:taxon-name></italic> sp. n. <bold>a–e</bold> Male: <bold>a</bold> apex of the abdomen and genitalia, lateral view <bold>b</bold> genitalia, lateral view <bold>c</bold> genitalia, ventral view <bold>d</bold> mediuncus, lateral view <bold>e</bold> mediuncus, dorsal view <bold>f–g</bold> Female: <bold>f</bold> apex of the abdomen and genitalia <bold>g</bold> spermatheca, lateral view (spiracula omitted). Abbreviation: <abbrev xmlns:xlink="http://www.w3.org/1999/xlink" xlink:type="simple">dp<def><p>, dorsal process</p></def></abbrev>; <abbrev xmlns:xlink="http://www.w3.org/1999/xlink" xlink:type="simple">aag<def><p>, anterior arm of gonarcus</p></def></abbrev>.</p></caption><graphic xmlns:xlink="http://www.w3.org/1999/xlink" xlink:href="zookeys-589-107-g005.jpg" position="float" orientation="portrait" xlink:type="simple" id="oo_88865.jpg"/></fig><fig id="F3" position="float" orientation="portrait"><label>Figure 3.</label><caption><p>Male terminalia, lateral view. <bold>a</bold> <italic><tp:taxon-name><tp:taxon-name-part taxon-name-part-type="genus">Osmylus</tp:taxon-name-part> <tp:taxon-name-part taxon-name-part-type="species">lucalatus</tp:taxon-name-part></tp:taxon-name></italic> <bold>b</bold> <italic><tp:taxon-name><tp:taxon-name-part taxon-name-part-type="genus">Osmylus</tp:taxon-name-part> <tp:taxon-name-part taxon-name-part-type="species">biangulus</tp:taxon-name-part></tp:taxon-name></italic> <bold>c</bold> <italic><tp:taxon-name><tp:taxon-name-part taxon-name-part-type="genus">Osmylus</tp:taxon-name-part> <tp:taxon-name-part taxon-name-part-type="species">pachycaudatus</tp:taxon-name-part></tp:taxon-name></italic> <bold>d</bold> <italic><tp:taxon-name><tp:taxon-name-part taxon-name-part-type="genus">Osmylus</tp:taxon-name-part> <tp:taxon-name-part taxon-name-part-type="species">bipapillatus</tp:taxon-name-part></tp:taxon-name></italic> <bold>e</bold> <italic><tp:taxon-name><tp:taxon-name-part taxon-name-part-type="genus">Osmylus</tp:taxon-name-part> <tp:taxon-name-part taxon-name-part-type="species">fuberosus</tp:taxon-name-part></tp:taxon-name></italic>. Abbreviation: <abbrev xmlns:xlink="http://www.w3.org/1999/xlink" xlink:type="simple">dp<def><p>, dorsal process</p></def></abbrev>.</p></caption><graphic xmlns:xlink="http://www.w3.org/1999/xlink" xlink:href="zookeys-589-107-g003.jpg" position="float" orientation="portrait" xlink:type="simple" id="oo_88863.jpg"/></fig><fig id="F2" position="float" orientation="portrait"><label>Figure 2.</label><caption><p>Spermathecae. <bold>a</bold> <italic><tp:taxon-name><tp:taxon-name-part taxon-name-part-type="genus">Osmylus</tp:taxon-name-part> <tp:taxon-name-part taxon-name-part-type="species">megistus</tp:taxon-name-part></tp:taxon-name></italic> <bold>b</bold> <italic><tp:taxon-name><tp:taxon-name-part taxon-name-part-type="genus">Osmylus</tp:taxon-name-part> <tp:taxon-name-part taxon-name-part-type="species">lucalatus</tp:taxon-name-part></tp:taxon-name></italic> <bold>c</bold> <italic><tp:taxon-name><tp:taxon-name-part taxon-name-part-type="genus">Osmylus</tp:taxon-name-part> <tp:taxon-name-part taxon-name-part-type="species">angustimarginatus</tp:taxon-name-part></tp:taxon-name></italic> sp. n. <bold>d</bold> <italic><tp:taxon-name><tp:taxon-name-part taxon-name-part-type="genus">Osmylus</tp:taxon-name-part> <tp:taxon-name-part taxon-name-part-type="species">maoershanicola</tp:taxon-name-part></tp:taxon-name></italic> sp. n. <bold>e</bold> <italic><tp:taxon-name><tp:taxon-name-part taxon-name-part-type="genus">Osmylus</tp:taxon-name-part> <tp:taxon-name-part taxon-name-part-type="species">biangulus</tp:taxon-name-part></tp:taxon-name></italic> <bold>f</bold> <italic><tp:taxon-name><tp:taxon-name-part taxon-name-part-type="genus">Osmylus</tp:taxon-name-part> <tp:taxon-name-part taxon-name-part-type="species">fuberosus</tp:taxon-name-part></tp:taxon-name></italic> <bold>g</bold> <italic><tp:taxon-name><tp:taxon-name-part taxon-name-part-type="genus">Osmylus</tp:taxon-name-part> <tp:taxon-name-part taxon-name-part-type="species">shaanxiensis</tp:taxon-name-part></tp:taxon-name></italic> sp. n. <bold>h</bold> <italic><tp:taxon-name><tp:taxon-name-part taxon-name-part-type="genus">Osmylus</tp:taxon-name-part> <tp:taxon-name-part taxon-name-part-type="species">wuyishanus</tp:taxon-name-part></tp:taxon-name></italic>.</p></caption><graphic xmlns:xlink="http://www.w3.org/1999/xlink" xlink:href="zookeys-589-107-g002.jpg" position="float" orientation="portrait" xlink:type="simple" id="oo_88862.jpg"/></fig></tp:treatment-sec></tp:taxon-treatment>
