# Supplementary material for: Three new species of Osmylus Latreille from China (Neuroptera, Osmylidae)
Source: Zookeys. 2016 May 16;(589):107–21. doi: 10.3897/zookeys.589.7320 (PMC4926665; doi:10.3897/zookeys.589.7320)
Supplement: XML Treatment for Osmylus shaanxiensis [file zookeys.589.7320-treatment3.xml]

<!DOCTYPE tp:taxon-treatment
  PUBLIC "-//TaxonX//DTD Taxonomic Treatment Publishing DTD v0 20100105//EN" "tax-treatment-NSO.dtd">
<tp:taxon-treatment xmlns:tp="http://www.plazi.org/taxpub"><tp:treatment-meta><kwd-group><label>Taxon classification</label><kwd><named-content content-type="kingdom">Animalia</named-content></kwd><kwd><named-content content-type="order">Neuroptera</named-content></kwd><kwd><named-content content-type="family">Osmylidae</named-content></kwd></kwd-group><mixed-citation publication-type="journal"><person-group><name><surname>Xu</surname><given-names>Han</given-names></name><name><surname>Wang</surname><given-names>Yongjie</given-names></name><name><surname>Liu</surname><given-names>Zhiqi</given-names></name></person-group><article-title>Three new species of <italic><tp:taxon-name><tp:taxon-name-part taxon-name-part-type="genus">Osmylus</tp:taxon-name-part></tp:taxon-name></italic> Latreille from China (<tp:taxon-name><tp:taxon-name-part taxon-name-part-type="order">Neuroptera</tp:taxon-name-part></tp:taxon-name>, <tp:taxon-name><tp:taxon-name-part taxon-name-part-type="family">Osmylidae</tp:taxon-name-part></tp:taxon-name>)</article-title><source>Zookeys</source><day>16</day><month>5</month><year>2016</year><volume>2016</volume><issue>589</issue><fpage>107</fpage><lpage>121</lpage><pub-id pub-id-type="doi">10.3897/zookeys.589.7320</pub-id></mixed-citation></tp:treatment-meta><tp:nomenclature><tp:taxon-name>
            <tp:taxon-name-part taxon-name-part-type="genus">Osmylus</tp:taxon-name-part>
            <tp:taxon-name-part taxon-name-part-type="species">shaanxiensis</tp:taxon-name-part>
            <object-id xmlns:xlink="http://www.w3.org/1999/xlink" content-type="zoobank" xlink:type="simple">http://zoobank.org/0815CDFE-15C7-4C26-AC13-46F03D535A44</object-id>
          </tp:taxon-name><tp:taxon-status xmlns:xlink="http://www.w3.org/1999/xlink" xlink:type="simple">sp. n.</tp:taxon-status><xref ref-type="fig" rid="F6">Figs 6</xref><xref ref-type="fig" rid="F7">, 7</xref><!--PageBreak--></tp:nomenclature><tp:treatment-sec sec-type="material"><title>Material examined.</title><p>Holotype Male. CHINA: Shaanxi (Province): Houzhenzi (town), [<named-content xmlns:xlink="http://www.w3.org/1999/xlink" content-type="dwc:verbatimCoordinates" xlink:type="simple"><named-content content-type="geo-json" specific-use="{&#34;type&#34;:&#34;Point&#34;,&#34;coordinates&#34;:[107.833333,33.85]}" xlink:type="simple">33°51'N, 107°50'E</named-content></named-content>] 12.viii.2007, leg. Yang Shi. Verbatim label data (translated from Chinese): CHINA: Shaanxi, Houzhenzi/ 12.viii.2007/ Yang Shi/ <named-content xmlns:xlink="http://www.w3.org/1999/xlink" content-type="dwc:institutional_code" xlink:type="simple">CAU</named-content>. Condition: Antennal flagellum missing. Terminalia cleared in KOH, and stored in the micro-vial pinned below the specimen. Paratype. 1 female, same data as holotype (<named-content xmlns:xlink="http://www.w3.org/1999/xlink" content-type="dwc:institutional_code" xlink:type="simple">CAU</named-content>). 1 female, CHINA: Gansu (Province): Diebu (county), Lazikou. 1700m, [<named-content xmlns:xlink="http://www.w3.org/1999/xlink" content-type="dwc:verbatimCoordinates" xlink:type="simple"><named-content content-type="geo-json" specific-use="{&#34;type&#34;:&#34;Point&#34;,&#34;coordinates&#34;:[103.9,34.05]}" xlink:type="simple">34°03'N, 103°54'E</named-content></named-content>] 12.viii.1980, Chikun Yang (<named-content xmlns:xlink="http://www.w3.org/1999/xlink" content-type="dwc:institutional_code" xlink:type="simple">CAU</named-content>).</p></tp:treatment-sec><tp:treatment-sec sec-type="diagnosis"><title>Diagnosis.</title><p>Wing broad, with numerous dark brown spots on the margin. Male: 9<sup>th</sup> tergite with a median narrowing, with a small tuberous dorsal process in lateral view; protuberance of posteroventral gonarcus papillary. Base of mediuncus knife-shaped in lateral view. Female: gonapophysis lateralis basally fused with a triangular sclerite, spermatheca bent, cylindrical.</p></tp:treatment-sec><tp:treatment-sec sec-type="description"><title>Description.</title><p>
            <italic>Head</italic>. Vertex dark brown. Ocelli yellow, area comprised among ocelli dark brown, eye dark brown; frons brown. <italic>Thorax</italic>. Pronotum dark brown with yellow long setae; meso- and metanotum dark brown. Legs yellow with dark yellow setae, pretarsal claws dark brown.</p><p>
            <italic>Wings</italic> (Fig. <xref ref-type="fig" rid="F6">6</xref>). Forewing length 22–25 mm, width 8–9 mm. Membrane hyaline, with numerous dark brown spots on the margin; pterostigma and nygmata brown; veins dark brown, some edged with dark brown spots; Rs with 12–13 branches, gradates cross-veins with brown marks. Hindwing length 20–22 mm, width 7–8 mm. Membrane hyaline; pterostigma light brown.</p><!--PageBreak--><p>
            <italic>Male Terminalia</italic> (Fig. <xref ref-type="fig" rid="F7">7a–d</xref>). Scent glands stout; 9<sup>th</sup> tergite with a median narrowing in lateral view, with a small hemispheric dorsal process; ectoproct triangular in lateral view, callus cerci oval; gonarcus sclerotized distally and posteroventrally ending into a papilla in lateral view; anterior arm of gonarcus slender, basally dilated; mediuncus basally dilated, knife-shaped, more slender apically in lateral view; rod-shaped paramere slender and bent in lateral view, dilating from base to end.</p><p>
            <italic>Female Terminalia</italic> (Fig. <xref ref-type="fig" rid="F7">7e–f</xref>). 8<sup>th</sup> sternite reduced; 9<sup>th</sup> tergite narrow; ectoproct approximately conical, callus cerci round; gonapophysis lateralis fusiform, apex with a long finger-like stylus; spermatheca cylindrical, bent and slightly dilated basally.</p></tp:treatment-sec><tp:treatment-sec sec-type="distribution"><title>Distribution.</title><p>China (Shaanxi, Gansu).</p></tp:treatment-sec><tp:treatment-sec sec-type="etymology"><title>Etymology.</title><p>The specific name ‘<italic>shaanxiensis</italic>’ refers to ‘Shaanxi Province’, the type locality.</p></tp:treatment-sec><tp:treatment-sec sec-type="remarks"><title>Remarks.</title><p>The new species can be distinguished from other species by the small hemispheric dorsal process of the 9<sup>th</sup> tergite in male (Fig. <xref ref-type="fig" rid="F7">7a</xref>). Although <italic><tp:taxon-name><tp:taxon-name-part taxon-name-part-type="genus">Osmylus</tp:taxon-name-part> <tp:taxon-name-part taxon-name-part-type="species">shaanxiensis</tp:taxon-name-part></tp:taxon-name></italic> sp. n. is similar to <italic><tp:taxon-name><tp:taxon-name-part taxon-name-part-type="genus">Osmylus</tp:taxon-name-part> <tp:taxon-name-part taxon-name-part-type="species">conanus</tp:taxon-name-part></tp:taxon-name></italic>, they can be easily separated by the differences of gonarcus and gonapophysis lateralis. The distal part of gonarcus in <italic><tp:taxon-name><tp:taxon-name-part taxon-name-part-type="genus">Osmylus</tp:taxon-name-part> <tp:taxon-name-part taxon-name-part-type="species">conanus</tp:taxon-name-part></tp:taxon-name></italic> protrudes slightly but the same part in <italic><tp:taxon-name><tp:taxon-name-part taxon-name-part-type="genus">Osmylus</tp:taxon-name-part> <tp:taxon-name-part taxon-name-part-type="species">shaanxiensis</tp:taxon-name-part></tp:taxon-name></italic> sp. n. protrudes significantly in lateral view (Fig. <xref ref-type="fig" rid="F7">7b</xref>). Also compared with <italic><tp:taxon-name><tp:taxon-name-part taxon-name-part-type="genus">Osmylus</tp:taxon-name-part> <tp:taxon-name-part taxon-name-part-type="species">conanus</tp:taxon-name-part></tp:taxon-name></italic>, the spermatheca in <italic><tp:taxon-name><tp:taxon-name-part taxon-name-part-type="genus">Osmylus</tp:taxon-name-part> <tp:taxon-name-part taxon-name-part-type="species">shaanxiensis</tp:taxon-name-part></tp:taxon-name></italic> sp. n. is longer and more bent (Fig. <xref ref-type="fig" rid="F7">7f</xref>).</p><!--PageBreak--></tp:treatment-sec><tp:treatment-sec><!--Section generated to contain objects referenced in tp:taxon-treatment.--><fig id="F6" position="float" orientation="portrait"><label>Figure 6.</label><caption><p>Wings of <italic><tp:taxon-name><tp:taxon-name-part taxon-name-part-type="genus">Osmylus</tp:taxon-name-part> <tp:taxon-name-part taxon-name-part-type="species">shaanxiensis</tp:taxon-name-part></tp:taxon-name></italic> sp. n., forewing (upper) and hindwing (lower).</p></caption><graphic xmlns:xlink="http://www.w3.org/1999/xlink" xlink:href="zookeys-589-107-g006.jpg" position="float" orientation="portrait" xlink:type="simple" id="oo_88866.jpg"/></fig><fig id="F7" position="float" orientation="portrait"><label>Figures 7.</label><caption><p>
          <italic><tp:taxon-name><tp:taxon-name-part taxon-name-part-type="genus">Osmylus</tp:taxon-name-part> <tp:taxon-name-part taxon-name-part-type="species">shaanxiensis</tp:taxon-name-part></tp:taxon-name></italic> sp. n. <bold>a–d</bold> Male: <bold>a</bold> apex of the abdomen and genitalia <bold>b</bold> genitalia, lateral view <bold>c</bold> genitalia, ventral view <bold>d</bold> mediuncus, lateral view <bold>e–f</bold> Female: <bold>e</bold> apex of the abdomen and genitalia <bold>f</bold> spermatheca, lateral view. Abbreviation: <abbrev xmlns:xlink="http://www.w3.org/1999/xlink" xlink:type="simple">dp<def><p>, dorsal process</p></def></abbrev>.</p></caption><graphic xmlns:xlink="http://www.w3.org/1999/xlink" xlink:href="zookeys-589-107-g007.jpg" position="float" orientation="portrait" xlink:type="simple" id="oo_88867.jpg"/></fig></tp:treatment-sec></tp:taxon-treatment>
