# Supplementary material for: Three new species of Osmylus Latreille from China (Neuroptera, Osmylidae)
Source: Zookeys. 2016 May 16;(589):107–21. doi: 10.3897/zookeys.589.7320 (PMC4926665; doi:10.3897/zookeys.589.7320)
Supplement: XML Treatment for Osmylus angustimarginatus [file zookeys.589.7320-treatment4.xml]

<!DOCTYPE tp:taxon-treatment
  PUBLIC "-//TaxonX//DTD Taxonomic Treatment Publishing DTD v0 20100105//EN" "tax-treatment-NSO.dtd">
<tp:taxon-treatment xmlns:tp="http://www.plazi.org/taxpub"><tp:treatment-meta><kwd-group><label>Taxon classification</label><kwd><named-content content-type="kingdom">Animalia</named-content></kwd><kwd><named-content content-type="order">Neuroptera</named-content></kwd><kwd><named-content content-type="family">Osmylidae</named-content></kwd></kwd-group><mixed-citation publication-type="journal"><person-group><name><surname>Xu</surname><given-names>Han</given-names></name><name><surname>Wang</surname><given-names>Yongjie</given-names></name><name><surname>Liu</surname><given-names>Zhiqi</given-names></name></person-group><article-title>Three new species of <italic><tp:taxon-name><tp:taxon-name-part taxon-name-part-type="genus">Osmylus</tp:taxon-name-part></tp:taxon-name></italic> Latreille from China (<tp:taxon-name><tp:taxon-name-part taxon-name-part-type="order">Neuroptera</tp:taxon-name-part></tp:taxon-name>, <tp:taxon-name><tp:taxon-name-part taxon-name-part-type="family">Osmylidae</tp:taxon-name-part></tp:taxon-name>)</article-title><source>Zookeys</source><day>16</day><month>5</month><year>2016</year><volume>2016</volume><issue>589</issue><fpage>107</fpage><lpage>121</lpage><pub-id pub-id-type="doi">10.3897/zookeys.589.7320</pub-id></mixed-citation></tp:treatment-meta><tp:nomenclature><tp:taxon-name>
            <tp:taxon-name-part taxon-name-part-type="genus">Osmylus</tp:taxon-name-part>
            <tp:taxon-name-part taxon-name-part-type="species">angustimarginatus</tp:taxon-name-part>
            <object-id xmlns:xlink="http://www.w3.org/1999/xlink" content-type="zoobank" xlink:type="simple">http://zoobank.org/8018E2FE-CCBB-4BD5-8D9D-B567A84A097A</object-id>
          </tp:taxon-name><tp:taxon-status xmlns:xlink="http://www.w3.org/1999/xlink" xlink:type="simple">sp. n.</tp:taxon-status><xref ref-type="fig" rid="F8">Figs 8</xref><xref ref-type="fig" rid="F9">, 9</xref></tp:nomenclature><tp:treatment-sec sec-type="material"><title>Material examined.</title><p>Holotype Male. CHINA: Chongqing: Jiangjin (District): Simianshan (mountain), [<named-content xmlns:xlink="http://www.w3.org/1999/xlink" content-type="dwc:verbatimCoordinates" xlink:type="simple"><named-content content-type="geo-json" specific-use="{&#34;type&#34;:&#34;Point&#34;,&#34;coordinates&#34;:[106.4,28.633333]}" xlink:type="simple">28°38'N, 106°24'E</named-content></named-content>] 17.vi.2006, leg. Weiwei Zhang. Verbatim label data (translated from Chinese): CHINA: Chongqing, Jiangjin, Simianshan/ 17.vi.2006/ Weiwei Zhang/ PC. Terminalia cleared in KOH, and stored in a micro-vial pinned below the specimen. Paratype. 1 female, same data as holotype; 1 male, 1 female, same locality as holotype. 21-23.ix.2007, leg. Weiwei Zhang.</p><!--PageBreak--></tp:treatment-sec><tp:treatment-sec sec-type="diagnosis"><title>Diagnosis.</title><p>Male: 9<sup>th</sup> with a finger-like dorsal process. Gonarcus distally triangular in lateral view, ventral margin well sclerotized; base of mediuncus slightly protuberant distally in lateral view. Female: gonapophysis lateralis finger-like; spermatheca approximately spherical.</p></tp:treatment-sec><tp:treatment-sec sec-type="description"><title>Description.</title><p>
            <italic>Head</italic>. Vertex yellow brown, with dark brown setae; ocelli light yellow, area comprised among ocelli dark brown; eyes gray with metallic reflection; frons black. <italic>Thorax</italic>. Pronotum dark brown, with yellow setae; meso- and metanotum fuscous, with black stripes. Legs yellow, with short setae, pretarsal claws dark brown.</p><p>
            <italic>Wings</italic> (Fig. <xref ref-type="fig" rid="F8">8</xref>). Forewing length 27–29 mm, width 8–9 mm. Wings elongated; membrane hyaline, with numerous brown spots; pterostigma brown, nygmata light brown; veins dark brown, some edged with dark brown spots; Rs with 13–14 branches; cross-veins are present among branches of CuP. Hindwing length 25–26 mm, width 7–8 mm; membrane hyaline; pterostigma light brown.</p><p>
            <italic>Male Terminalia</italic> (Fig. <xref ref-type="fig" rid="F9">9a–e</xref>). Scent glands stout. 9<sup>th</sup> tergite wide, with a finger-like process; 9<sup>th</sup> sternite approximately rectangular in lateral view; ectoproct small, callus cerci round; gonarcus distally well sclerotized and triangular in lateral view, ventral margin well sclerotized; anterior arm of gonarcus slender and basally dilated; mediuncus slightly finger-like at base, more slender apically in lateral view; rod-shaped paramere beneath the mediuncus slightly bent in lateral view.</p><p>
            <italic>Female Terminalia</italic> (Fig. <xref ref-type="fig" rid="F9">9f–h</xref>). 8<sup>th</sup> sternite approximately square in lateral view. 9<sup>th</sup> tergite narrow; ectoproct conical, callus cerci round; gonapophysis lateralis long and finger-like, with a long conical stylus; spermatheca approximately spherical.</p><!--PageBreak--></tp:treatment-sec><tp:treatment-sec sec-type="distribution"><title>Distribution.</title><p>Known only from Chongqing, China.</p></tp:treatment-sec><tp:treatment-sec sec-type="etymology"><title>Etymology.</title><p>The specific name ‘<italic>angustimarginatus</italic>’ the compound of Latin deribation, from <italic>angusti</italic>- (narrow) and <italic>marginatus</italic>- (margin), refers to the well sclerotized ventral margin of the gonarcus in lateral view.</p></tp:treatment-sec><tp:treatment-sec sec-type="remarks"><title>Remarks.</title><p>The dorsal process of 9<sup>th</sup> tergite in the male of <italic><tp:taxon-name><tp:taxon-name-part taxon-name-part-type="genus">Osmylus</tp:taxon-name-part> <tp:taxon-name-part taxon-name-part-type="species">angustimarginatus</tp:taxon-name-part></tp:taxon-name></italic> sp. n. is finger-like (Fig. <xref ref-type="fig" rid="F9">9a</xref>), closely resembling the condition observed in <italic><tp:taxon-name><tp:taxon-name-part taxon-name-part-type="genus">Osmylus</tp:taxon-name-part> <tp:taxon-name-part taxon-name-part-type="species">maoershanicola</tp:taxon-name-part></tp:taxon-name></italic> sp. n. However, the ventral margin of the gonarcus of <italic><tp:taxon-name><tp:taxon-name-part taxon-name-part-type="genus">Osmylus</tp:taxon-name-part> <tp:taxon-name-part taxon-name-part-type="species">angustimarginatus</tp:taxon-name-part></tp:taxon-name></italic> sp. n. is well sclerotized (Fig. <xref ref-type="fig" rid="F9">9b</xref>), clearly differentiating it from <italic><tp:taxon-name><tp:taxon-name-part taxon-name-part-type="genus">Osmylus</tp:taxon-name-part> <tp:taxon-name-part taxon-name-part-type="species">maoershanicola</tp:taxon-name-part></tp:taxon-name></italic> sp. n. Moreover, female gonapophysis lateralis of <italic><tp:taxon-name><tp:taxon-name-part taxon-name-part-type="genus">Osmylus</tp:taxon-name-part> <tp:taxon-name-part taxon-name-part-type="species">angustimarginatus</tp:taxon-name-part></tp:taxon-name></italic> sp. n. is more slender in comparison with the fusiform gonapophysis lateralis of <italic><tp:taxon-name><tp:taxon-name-part taxon-name-part-type="genus">Osmylus</tp:taxon-name-part> <tp:taxon-name-part taxon-name-part-type="species">maoershanicola</tp:taxon-name-part></tp:taxon-name></italic> sp. n. (Fig. <xref ref-type="fig" rid="F5">5f</xref>).</p><!--PageBreak--></tp:treatment-sec><tp:treatment-sec><!--Section generated to contain objects referenced in tp:taxon-treatment.--><fig id="F8" position="float" orientation="portrait"><label>Figure 8.</label><caption><p>Wings of <italic><tp:taxon-name><tp:taxon-name-part taxon-name-part-type="genus">Osmylus</tp:taxon-name-part> <tp:taxon-name-part taxon-name-part-type="species">angustimarginatus</tp:taxon-name-part></tp:taxon-name></italic> sp. n., forewing (upper) and hindwing (lower).</p></caption><graphic xmlns:xlink="http://www.w3.org/1999/xlink" xlink:href="zookeys-589-107-g008.jpg" position="float" orientation="portrait" xlink:type="simple" id="oo_88868.jpg"/></fig><fig id="F9" position="float" orientation="portrait"><label>Figure 9.</label><caption><p>
          <italic><tp:taxon-name><tp:taxon-name-part taxon-name-part-type="genus">Osmylus</tp:taxon-name-part> <tp:taxon-name-part taxon-name-part-type="species">angustimarginatus</tp:taxon-name-part></tp:taxon-name></italic> sp. n. <bold>a–e</bold> Male: <bold>a</bold> apex of the abdomen and genitalia <bold>b</bold> genitalia, lateral view <bold>c</bold> genitalia, dorsal view <bold>d</bold> mediuncus, lateral view <bold>e</bold> mediuncus, dorsal view <bold>f–h</bold> Female: <bold>f</bold> apex of the abdomen and genitalia <bold>g</bold> subgenital plate, ventral view <bold>h</bold> spermatheca, lateral view. Abbreviations: <abbrev xmlns:xlink="http://www.w3.org/1999/xlink" xlink:type="simple">dp<def><p>, dorsal process</p></def></abbrev>; <abbrev xmlns:xlink="http://www.w3.org/1999/xlink" xlink:type="simple">vm<def><p>, ventral margin</p></def></abbrev>.</p></caption><graphic xmlns:xlink="http://www.w3.org/1999/xlink" xlink:href="zookeys-589-107-g009.jpg" position="float" orientation="portrait" xlink:type="simple" id="oo_88869.jpg"/></fig><fig id="F5" position="float" orientation="portrait"><label>Figure 5.</label><caption><p>
          <italic><tp:taxon-name><tp:taxon-name-part taxon-name-part-type="genus">Osmylus</tp:taxon-name-part> <tp:taxon-name-part taxon-name-part-type="species">maoershanicola</tp:taxon-name-part></tp:taxon-name></italic> sp. n. <bold>a–e</bold> Male: <bold>a</bold> apex of the abdomen and genitalia, lateral view <bold>b</bold> genitalia, lateral view <bold>c</bold> genitalia, ventral view <bold>d</bold> mediuncus, lateral view <bold>e</bold> mediuncus, dorsal view <bold>f–g</bold> Female: <bold>f</bold> apex of the abdomen and genitalia <bold>g</bold> spermatheca, lateral view (spiracula omitted). Abbreviation: <abbrev xmlns:xlink="http://www.w3.org/1999/xlink" xlink:type="simple">dp<def><p>, dorsal process</p></def></abbrev>; <abbrev xmlns:xlink="http://www.w3.org/1999/xlink" xlink:type="simple">aag<def><p>, anterior arm of gonarcus</p></def></abbrev>.</p></caption><graphic xmlns:xlink="http://www.w3.org/1999/xlink" xlink:href="zookeys-589-107-g005.jpg" position="float" orientation="portrait" xlink:type="simple" id="oo_88865.jpg"/></fig></tp:treatment-sec></tp:taxon-treatment>
